# Supplementary material for: Chromothripsis Is a Recurrent Genomic Abnormality in High-Risk Myelodysplastic Syndromes
Source: PLoS One. 2016 Oct 14;11(10):e0164370. doi: 10.1371/journal.pone.0164370 (PMC5065168; doi:10.1371/journal.pone.0164370)
Supplement: S1 Table — (XLSX) [file pone.0164370.s003.xlsx]

## Sheet: S1 Table
	S1 Table. All genomic copy number changes detected by aCGH and all conventional cytogenetic information for the whole series.
	ID	WHO 2008	Karyotype (CC) ISCN 2013	aCGH results
				N/A	aCGH results by ISCN 2013 [hg38]
	1	RCUD	46,XY[20]	N	arr(1-22)x2,(XY)x1
	2	CMML-1	46,XX[20]	N	arr(1-22,X)x2
	3	RARS	46,XX[21]	N	arr(1-22,X)x2
	4	RCMD	46,XY[21]	N	arr(1-22)x2,(XY)x1
	5	RARS	46,XY[20]	N	arr(1-22)x2,(XY)x1
	6	RCUD	Non-informative	N	arr(1-22,X)x2
	7	RAEB-1	46,XY[20]	N	arr(1-22)x2,(XY)x1
	8	RCUD	46,XX[20]	N	arr(1-22,X)x2
	9	RCMD	46,XX[21]	N	arr(1-22,X)x2
	10	RCMD	46,XX[23]	N	arr(1-22,X)x2
	11	CMML-1	46,XY[21]	N	arr(1-22)x2,(XY)x1
	12	RCMD	46,XX[20]	N	arr(1-22,X)x2
	13	RCMD	46,XX[21]	N	arr(1-22,X)x2
	14	RCMD	46,XY[20]	N	arr(1-22)x2,(XY)x1
	15	RCMD	46,XX[23]	N	arr(1-22,X)x2
	16	RAEB-1	47,XY,+8[1]/46,XY[22] *	N	arr(1-22)x2,(XY)x1
	17	RCMD	46,XY,del(7)(q21),add(12)(p12),-17,+mar[5]/46,XY[15]	A	arr 5q13.2q35.3(73,694,326-181,454,555)x1,7p12.1(19,131,168-198,69,679)x1,7q22.1q36.3(99,304,823-159,330,583)x1,12p13.33p13.31(53,966-6,090,467)x3,12p13.31p12.1(6,135,271-24,247,387)x1,20p12.1q11.21(17,691,524-33,022,322)x3,20q11.21q13.31(33,096,087-56,844,361)x1,20q13.33(60,840,333-64,319,779)x3
	18	RCUD	46,XY[20]	N	arr(1-22)x2,(XY)x1
	19	CMML-1	47,XY,+8[18]/46,XY[9]	A	arr 8p23.3q24.3(76,975-145,068,042)x3
	20	RAEB-2	Non-informative	A	arr 17p13.3p11.2(228,468-19,210,903)x1,17p11.2q25.3(19,231,752-83,085,958)x3
	21	RAEB-1	46,XX[12]	N	arr(1-22,X)x2
	22	RCMD	46,XX[20]	N	arr(1-22,X)x2
	23	RAEB-2	46,XX,del(5)(q12)[10]/48,sl,+14,+18[6]/46,XX[4]	A	arr 5p15.2(10,286,152-11,359,363)x1,5q12.2q13.2(61,633,450-69,547,993)x1,5q13.2q33.3(71,416,181-156,506,987)x1,7p21.2p21.1(14,457,711-17,711,115)x1,8q11.21q21.13(50,249,575-79,760,527)x2~4,8q21.13q24.3(79,766,116-145,068,042)x3,18p11.32q23(25,636-80,249,666)x1,21q22.12(34,630,956-35,784,550)x1,21q22.12q22.3(35,798,120-42,938,500)x2~4,21q22.3(43,080,775-46,662,750)x3		+
	24	RCMD	46,XY,-5,del(7)(q21),+mar[15]/46,XY[5]	A	arr 5p15.2p15.1(9,939,960-16,323,701)x1,5q21.2q33.3(102,140,027-158,300,221)x1,5q34(165,644,076-168,739,032)x1,11p13(33,672,548-34,599,549)x1,12p13.31p12.3(8,834,871-16,224,296)x1,20q11.21q13.2(32,219,095-52,319,486)x1
	25	RCMD	45,X,-Y[8]/46,XY[2]	A	arr Yp11.32q12(16,329-57,140,292)x0
	26	RAEB-2	46,XY,del(5)(q13q31)[7]/46,sl,del(7)(q31)[3]/47,sdl1,+mar[2]	A	arr 2q12.1q13(103,920,234-109,971,956)x1,5p15.33p13.3(91,541-31,503,014)x1,5q11.2q12.1(51,587,663-62,718,340)x1,5q12.3q23.1(63,982,533-117,041,116)x1,5q23.2q35.3(122,168,823-181,454,555)x1,7p14.3p14.1(29,401,601-39,955,115)x1,7p14.1(41,848,880-42,624,665)x1,7p12.3p12.1(45,412,022-51,882,977)x1,7q22.3q36.3(105,579,417-159,330,583)x1,8p23.3(226,572-1,435,560)x3,8p23.3p23.2(2,271,959-3,985,505)x3,8q…		+
	27	RAEB-1	46,XY,-5,+8,add(11)(q23)[cp20]	A	arr Xp11.4(39,316,864-40,365,681)x0,5p15.33p15.31(91,541-7,774,593)x1,5p15.2p14.3(9,901,506-20,749,240)x1,5q21.2q35.3(104,555,285-181,454,555)x1,9q21.31q32(80,064,412-113,914,748)x1,13q11q34(18,544,845-114,302,034)cth,15q11.2q22.31(22,420,898-63,950,915)x1,15q22.31q23(63,989,544-68,632,345)x3,15q23q24.2(69,751,756-75,350,423)x3		+
	28	RCMD	46,XX[18]	N	arr(1-22,X)x2
	29	RCMD	46,XY[21]	N	arr(1-22)x2,(XY)x1
	30	RCMD	46,XX[21]	N	arr(1-22,X)x2
	31	RCMD	46,XY[20]	N	arr(1-22)x2,(XY)x1
	32	RCMD	46,XY[22]	N	arr(1-22)x2,(XY)x1
	33	RCMD	46,XY[12]	A	arr 4q24(103,969,713-105,691,537)x1
	34	RCUD	46,XX[22]	N	arr(1-22,X)x2
	35	RCMD	46,XY[16]	N	arr(1-22)x2,(XY)x1
	36	RCMD	46,XY[23]	A	arr 6p25.3(1,036,187-1,598,357)x3
	37	RCMD	46,XX[10]	A	arr 11q14.1q25(81,133,249-132,141,003)x1
	38	RCMD	46,XX[18]	N	arr(1-22,X)x2
	39	RCMD	46,XX[16]	N	arr(1-22,X)x2
	40	MDS-U	46,XX[11]	N	arr(1-22,X)x2
	41	RCMD	46,XY[21]	N	arr(1-22)x2,(XY)x1
	42	CMML-1	46,XY[20]	N	arr(1-22)x2,(XY)x1
	43	CMML-1	46,XY[20]	N	arr(1-22)x2,(XY)x1
	44	RCMD	46,XY[20]	N	arr(1-22)x2,(XY)x1
	45	CMML-1	46,XX[20]	N	arr(1-22,X)x2
	46	CMML-1	46,XY[20]	N	arr(1-22)x2,(XY)x1
	47	MDS del(5q)	46,XX,del(5)(q21q31)[14]/46,XX[6]	N	arr(1-22,X)x2	**
	48	RCMD	46,XY[20]	N	arr(1-22)x2,(XY)x1
	49	RCMD	46,XX[20]	N	arr(1-22,X)x2
	50	MDS del(5q)	46,XX[10]	A	arr 5q15q32(98,132,242-150,041,306)x1,5q33.1q34(151,082,119-167,612,274)x1
	51	RCMD	46,XY,del(5)(q13q31)[3]/46,XY[17]	A	arr 5q14.1q31.1(78,636,980-131,803,847)x1,5q31.1q31.3(135,465,651-141,635,448)x1,5q31.3q32(142,678,034-149,178,826)x1,5q33.1(152,128,573-153,264,795)x1
	52	RAEB-2	46,XX[20]	A	arr 7q22.1(101,426,286-102,429,849)x1
	53	RAEB-2	46,XX[21]	N	arr(1-22,X)x2
	54	RCMD	46,XY[20]	N	arr(1-22)x2,(XY)x1
	55	RCMD	46,XY[20]	N	arr(1-22)x2,(XY)x1
	56	RCMD	46,XY[20]	N	arr(1-22)x2,(XY)x1
	57	RCMD	46,XY,add(12)(q21)[15]/46,XY[5]	A	arr 12q13.11q21.2(46,452,225-75,868,869)x3,12q21.2q21.31(77,240,533-80,015,391)x3
	58	RCMD	46,XY[20]	N	arr(1-22)x2,(XY)x1
	59	RCMD	46,XX[20]	N	arr(1-22,X)x2
	60	RAEB-2	46,XY[18]	N	arr(1-22)x2,(XY)x1
	61	RAEB-2	46,XY[24]	N	arr(1-22)x2,(XY)x1
	62	MDS-U	46,XY[10]	N	arr(1-22)x2,(XY)x1
	63	RCUD	46,XY[23]	N	arr(1-22)x2,(XY)x1
	64	CMML-1	46,XX,del(7)(q21)[1]/46,XX[22] *	N	arr(1-22,X)x2
	65	RAEB-1	Non-informative	N	arr(1-22)x2,(XY)x1
	66	CMML-1	46,XX[20]	N	arr(1-22,X)x2
	67	CMML-1	46,XY[12]	N	arr(1-22)x2,(XY)x1
	68	CMML-1	46,XX[15]	A	arr 5q14.3q34(87,638,585-161,763,094)x1,10q24.32q24.33(102,140,137-103,240,317)x1,12p13.2p13.1(10,718,584-12,659,845)x1,21q22.12(34,957,831-35,415,259)x1,22q11.21(21,057,439-21,800,745)x1		+
	69	CMML-1	46,XY[20]	N	arr(1-22)x2,(XY)x1
	70	CMML-1	46,XX,add(11)(p14)[3]/46,XX[12]	N	arr(1-22,X)x2	**
	71	RCMD	46,XX[20]	N	arr(1-22,X)x2
	72	RAEB-1	Non-informative	A	arr 1p36.33p36.13(824,989-16,351,374)x3,5q13.1q35.3(68,200,911-181,259,502)x1,7q22.1q36.3(101,175,953-159,330,583)x1,13q12.11q33.2(20,223,377-105,600,012)cth,15q11.1q21.2(19,957,503-49,888,265)x1,18p11.32q23(25,636-80,249,666)x1		+
	73	MDS del(5q)	46,XX[20]	A	arr 5q14.3q33.3(83,710,222-159,289,919)x1
	74	RAEB-1	Non-informative	A	arr 3q25.1q28(150,625,390-191,848,053)x3,4q21.22q27(83,011,240-120,636,127)x1,5q11.1q11.2(50,341,974-51,681,618)x1,5q11.2q13.3(55,353,191-75,187,542)x1,5q13.3q35.3(76,662,893-181,454,555)x1,7p12.1p11.2(51,781,066-54,744,866)x1,7q11.21q11.22(67,404,450-70,825,266)x1,7q11.23q36.3(73,905,235-159,330,583)x1,13q13.3q21.1(35,400,731-56,622,546)x1,13q21.2q21.31(61,421,233-64,650,247)x1,13q33.3q34(108,85…		+
	75	RAEB-2	46,XY,i(17)(q10)[20]	A	arr 12p13.2p13.1(11,550,669-13,212,133)x1,17p13.3p11.2(228,468-20,389,434)x1,17p11.2q25.3(20,397,506-83,085,958)x3
	76	RAEB-2	46,XX[23]	N	arr(1-22,X)x2
	77	RCMD	46,XY[25]	N	arr(1-22)x2,(XY)x1
	78	RCMD	47,XY,+der(7)t(1;7)(q21;p13)del(7)(q21)[15]/46,XY[5]	A	arr 1p12q44(120,030,463-248,910,375)x3,7q11.21q11.23(63,789,417-72,835,103)x1,7q11.23q21.3(77,157,262-97,361,750)x1,7q22.1q36.3(102,698,025-159,330,583)x1
	79	RAEB-2	47,XY,+8[7]/48,sl,+9[2]/46,XY[11]	A	arr 8p23.3q24.3(76,975-145,068,042)x3
	80	RCMD	46,XX[10]	N	arr(1-22,X)x2
	81	CMML-1	46,XY[22]	N	arr(1-22)x2,(XY)x1
	82	RCMD	46,XY[14]	N	arr(1-22)x2,(XY)x1
	83	RCMD	46,XY[23]	N	arr(1-22)x2,(XY)x1
	84	RCMD	46,XY[10]	N	arr(1-22)x2,(XY)x1
	85	RCMD	46,XY[22]	N	arr(1-22)x2,(XY)x1
	86	RCMD	46,XX[8]	N	arr(1-22,X)x2
	87	RCMD	46,XX[20]	N	arr(1-22,X)x2
	88	RAEB-1	Non-informative	N	arr(1-22)x2,(XY)x1
	89	RCMD	46,XY[28]	N	arr(1-22)x2,(XY)x1
	90	MDS-U	46,XX[20]	N	arr(1-22,X)x2
	91	CMML-1	46,XY[22]	N	arr(1-22)x2,(XY)x1
	92	RCMD	45,X,-Y[20]	A	arr Yp11.32q12(16,329-57,140,292)x0
	93	RCMD	46,XX[20]	N	arr(1-22,X)x2
	94	RCMD	46,XY[15]	N	arr(1-22)x2,(XY)x1
	95	CMML-1	46,XX[21]	N	arr(1-22,X)x2
	96	RCMD	46,XX[15]	N	arr(1-22,X)x2
	97	CMML-1	46,XY[20]	N	arr(1-22)x2,(XY)x1
	98	CMML-1	Non-informative	A	arr 1q21.1q44(145,430,996-248,910,375)x3,9p24.3p24.2(43,972-4,039,308)x1
	99	RCMD	Non-informative	N	arr(1-22,X)x2
	100	RCMD	46,XX[20]	N	arr(1-22,X)x2
	101	RCMD	46,XX,der(2)t(1;2)(q21;q34)[9]/46,XX[11]	A	arr 1p12q44(120,030,027-248,910,375)x3
	102	RCMD	46,XY[21]	N	arr(1-22)x2,(XY)x1
	103	CMML-1	46,XX[20]	N	arr(1-22,X)x2
	104	CMML-2	Non-informative	N	arr(1-22)x2,(XY)x1
	105	CMML-1	45,X,-Y[25]/46,XY[3]	A	arr Yp11.32q12(16,329-57,140,292)x0
	106	RCMD	46,XY[26]	N	arr(1-22)x2,(XY)x1
	107	RCMD	46,XY[20]	N	arr(1-22)x2,(XY)x1
	108	RCMD	46,XX[20]	N	arr(1-22,X)x2
	109	RCMD	46,XY,del(5)(q13q31)[4]/46,XY[16]	A	arr 5q31.1q33.3(132,562,764-159,425,976)x1
	110	RCMD	46,XY[20]	N	arr(1-22)x2,(XY)x1
	111	RCMD	46,XX[15]	N	arr(1-22,X)x2
	112	RCMD	46,XY[20]	N	arr(1-22)x2,(XY)x1
	113	CMML-1	Non-informative	N	arr(1-22,X)x2
	114	CMML-1	46,XX[15]	N	arr(1-22,X)x2
	115	CMML-1	46,XY[20]	N	arr(1-22)x2,(XY)x1
	116	RAEB-2	Non-informative	A	arr 4q28.3q35.2(130,507,771-190,062,416)x1,5q21.1q34(100,141,890-168,949,404)x1,5q35.2(173,524,902-174,546,416)x1,8q24.11q24.3(117,306,782-145,068,042)x3,20p12.1q11.21(15,038,783-31,412,563)x1,20q11.23q13.2(35,959,115-54,354,440)x1,20q13.32(59,186,820-59,729,914)x1,21q11.2q21.1(14,342,747-15,564,911)x3,21q22.12q22.3(34,914,778-46,662,750)x3,22q11.22q12.2(22,666,343-31,450,461)x3,22q12.3q13.33(33,…
	117	CMML-1	46,XY[15]	N	arr(1-22)x2,(XY)x1
	118	CMML-1	47,XX,+der(1)del(1)(p13)[18]/46,XX[2]	A	arr 1q21.2(148,790,872-148,514,987)x3,1q21.2q44(149,859,511-248,910,375)x3,19p13.3p12(94,911-23,998,735)x3
	119	RCMD	46,XY[18]	N	arr(1-22)x2,(XY)x1
	120	RCMD	46,XY[23]	N	arr(1-22)x2,(XY)x1
	121	RCMD	46,XY[26]	N	arr(1-22)x2,(XY)x1
	122	RCMD	Non-informative	N	arr(1-22,X)x2
	123	RCMD	46,XY[20]	N	arr(1-22)x2,(XY)x1
	124	RCMD	46,XY[20]	N	arr(1-22)x2,(XY)x1
	125	RCMD	46,XY[20]	N	arr(1-22)x2,(XY)x1
	126	RCMD	46,XX[20]	A	arr 5q15q31.1(97,678,426-134,440,472)x1,5q31.1q31.2(135,522,470-139,472,117)x1,5q31.2q33.3(139,887,984-160,334,052)x1,13q34(111,989,313-114,302,034)x3
	127	RCMD	46,XX[20]	A	arr 20q11.21q13.12(33,341,261-44,109,589)x1
	128	CMML-1	46,XY[20]	N	arr(1-22)x2,(XY)x1
	129	RAEB-1	Non-informative	A	arr 21q22.12(34,657,737-35,858,723)x1		+
	130	RAEB-2	47,XX,+del(3)(p13),-4,del(5)(q12q32),+12,dic(17;20)(q21;q12)[18]/46,XX[2]	A	arr 3p22.1p21.31(41,342,301-48,085,323)x1,4p16.3p16.1(116,762-11,053,184)x1,4p14(35,819,104-40,557,116)x1,4q21.22q35.2(83,174,496-190,062,416)x1,5q13.3q14.1(74,628,038-80,154,663)x1,5q14.3q35.3(87,751,387-181,454,555)x1,11p11.12(48,997,734-49,806,017)x3,11q13.4q25(73,127,519-135,026,776)x2~4,15q13.3q15.1(32,367,813-41,701,581)x1,15q21.3q22.2(56,218,634-62,756,070)x1,15q23q24.1(70,505,535-74,721,5…
	131	CMML-2	46,XY[23]	N	arr(1-22)x2,(XY)x1
	132	RCMD	46,XY,t(1;11)(q21;p13),del(20)(q12)[21]/47,sl,del(7)(q21),+21[5]/48,sdl1,+18[2]	A	arr 2p23.3(25,023,428-25,556,857)x1,20q11.21q13.33(32,909,669-64,319,779)x1		+
	133	RCUD	46,XX[20]	N	arr(1-22,X)x2
	134	RCMD	46,XX[20]	N	arr(1-22,X)x2
	135	RCMD	46,XX[25]	N	arr(1-22,X)x2
	136	RCMD	46,XY[10]	N	arr(1-22)x2,(XY)x1
	137	RCMD	46,XY[8]	N	arr(1-22)x2,(XY)x1
	138	RCMD	46,XX[25]	N	arr(1-22,X)x2
	139	RCMD	46,XY[20]	N	arr(1-22)x2,(XY)x1
	140	RCMD	46,XX[24]	A	arr 4q24q25(104,724,905-107,365,246)x1
	141	RCUD	46,XY[23]	N	arr(1-22)x2,(XY)x1
	142	RCMD	46,XY[12]	N	arr(1-22)x2,(XY)x1
	143	CMML-2	Non-informative	A	arr 12q21.31q21.32(85,480,647-86,413,596)x1
	144	CMML-1	Non-informative	N	arr(1-22,X)x2
	145	MDS-U	Non-informative	N	arr(1-22)x2,(XY)x1
	146	MDS-U	Non-informative	A	arr 8p23.3q24.3(76,975-145,068,042)x3
	147	CMML-1	Non-informative	N	arr(1-22)x2,(XY)x1
	148	RCMD	46,XY[24]	N	arr(1-22)x2,(XY)x1
	149	CMML-1	46,XY[23]	N	arr(1-22)x2,(XY)x1
	150	CMML-1	46,XY[21]	N	arr(1-22)x2,(XY)x1
	151	RARS-T	46,XY[20]	N	arr(1-22)x2,(XY)x1
	152	RCMD	46,XY[22]	N	arr(1-22)x2,(XY)x1
	153	CMML-1	46,XY[20]	N	arr(1-22)x2,(XY)x1
	154	CMML-1	46,XY[20]	N	arr(1-22)x2,(XY)x1
	155	RCMD	Non-informative	N	arr(1-22)x2,(XY)x1
	156	CMML-1	46,XY[20]	N	arr(1-22)x2,(XY)x1
	157	RCMD	46,XY[15]	N	arr(1-22)x2,(XY)x1
	158	RCMD	Non-informative	A	arr 5q14.3q33.3(86,075,478-158,914,310)x1
	159	RAEB-2	46,XY[20]	N	arr(1-22)x2,(XY)x1
	160	RCMD	Non-informative	N	arr(1-22)x2,(XY)x1
	161	RAEB-2	46,XY[25]	A	arr 12q22(92,922,027-94,916,511)x1
	162	RAEB-1	46,XY[22]	N	arr(1-22)x2,(XY)x1
	163	CMML-1	45,XX,-5[2]/46,XX[16] *	N	arr(1-22,X)x2
	164	RCMD	45,XY,-7[2]/46,XY[15] *	N	arr(1-22)x2,(XY)x1
	165	RCMD	46,XX[20]	N	arr(1-22,X)x2
	166	RAEB-1	46,XX[11]	N	arr(1-22,X)x2
	167	CMML-2	46,XX[20]	N	arr(1-22,X)x2
	168	MDS-U	Non-informative	N	arr(1-22)x2,(XY)x1
	169	MDS del(5q)	46,XX,del(5)(q13q31)[3]/46,XX[19]	N	arr(1-22,X)x2	**
	170	RCMD	46,XY[20]	N	arr(1-22)x2,(XY)x1
	171	RAEB-2	46,XX,del(5)(q13q31)[6]/46,sl,del(7)(q31)[3]/47,sdl1,+8[2]	A	arr 5q14.2q34(83,066,777-163,827,420)x1,7q21.11q36.3(81,023,059-159,330,583)x1,8p23.3q24.3(76,975-145,068,042)x3,17p13.3p12(228,468-11,368,092)x1,18p11.32q11.1(25,636-21,020,939)x1,20q11.21q11.22(32,605,651-34,763,618)x1,20q11.23q13.33(36,189,126-64,319,779)x1
	172	RCMD	49-52,XX,+1,+6,+8,+11,+21[cp20]	A	arr 1p36.33q44(47,333-248,910,375)x3,5q11.2q13.2(57,602,884-71,359,204)x1,5q13.3q35.3(76,719,138-181,259,502)x1,6p25.3q27(390,460-170,733,573)x3,8p23.3q24.3(76,975-145,068,042)x3,11p15.5q25(181,667-135,026,776)x3,12q24.31(120,402,027-123,958,408)x1,17p13.3p11.2(228,468-20,950,632)x1,17q11.2(29,636,751-32,627,494)x1,18p11.22q11.1(8,870,493-21,020,939)x1,21q11.2q22.3(13,175,331-46,662,750)x3,22q11.…
	173	RCMD	47,XY,+16[1]/47,XY,+21[1]/46,XY[18] *	N	arr(1-22)x2,(XY)x1
	174	CMML-1	46,XY[20]	N	arr(1-22)x2,(XY)x1
	175	RCMD	46,XY[18]	N	arr(1-22)x2,(XY)x1
	176	RCMD	46,XY,del(20)(q12)[5]	A	arr 20q11.21q13.13(32,485,425-50,925,406)x1
	177	RCMD	46,XY[20]	N	arr(1-22)x2,(XY)x1
	178	CMML-1	46,XY[20]	N	arr(1-22)x2,(XY)x1
	179	RCMD	Non-informative	N	arr(1-22)x2,(XY)x1
	180	RCMD	46,XY[14]	N	arr(1-22)x2,(XY)x1
	181	RCMD	46,XY[20]	N	arr(1-22)x2,(XY)x1
	182	CMML-2	46,XY[21]	A	arr Xp11.4(39,668,611-40,501,143)x0,17q11.2(28,954,254-31,954,837)x1
	183	CMML-1	45,X,-Y[20]	A	arr Yp11.32q12(16,329-57,140,292)x0,21q22.12(34,940,730-35,256,527)x1
	184	CMML-1	46,XY[15]	N	arr(1-22)x2,(XY)x1
	185	RAEB-2	Non-informative	N	arr(1-22,X)x2
	186	RCMD	46,XY,del(11)(q11)[20]	A	arr 2q33.1q37.3(200,717,249-242,115,467)x1,11q14.1q25(85,582,129-135,026,776)x1
	187	RAEB-2	46,XX[20]	N	arr(1-22,X)x2
	188	CMML-1	45,X,-Y[17]/80-89[3]	A	arr Yp11.32q12(16,329-57,140,292)x0,8q24.13q24.21(125,268,743-129,680,419)x2~4
	189	MDS del(5q)	46,XX,del(5)(q13q31)[17]/46,XX[3]	A	arr 5q14.2q33.3(83,423,957-160,346,957)x1,5q35.1q35.3(173,186,085-181,454,555)x1,11q13.1q13.2(64,629,248-68,000,777)x1,19p13.2(12,552,726-13,148,714)x1,21q22.3(42,748,544-45,551,463)x1
	190	MDS-U	45,X,-Y[8]/46,XY[12]	A	arr Yp11.32q12(16,329-57,140,292)x0
	191	RCMD	46,XX[24]	N	arr(1-22,X)x2
	192	RCMD	46,XY[20]	N	arr(1-22)x2,(XY)x1
	193	CMML-1	46,XX[20]	N	arr(1-22,X)x2
	194	RCMD	46,XX[22]	N	arr(1-22,X)x2
	195	RAEB-1	46,XX[12]	N	arr(1-22,X)x2
	196	RAEB-1	46,XX[20]	N	arr(1-22,X)x2
	197	RAEB-1	45,XY,-7[20]	A	arr 7p22.3q36.3(35,894-159,330,583)x1
	198	CMML-2	46,XY[21]	N	arr(1-22)x2,(XY)x1
	199	RAEB-1	Non-informative	N	arr(1-22)x2,(XY)x1
	200	RAEB-1	46,XY[23]	N	arr(1-22)x2,(XY)x1
	201	RAEB-2	46,XY[22]	N	arr(1-22)x2,(XY)x1
	202	MDS del(5q)	46,XY,del(5)(q13q31)[20]	A	arr 5q14.3q33.3(87,440,733-159,425,976)x1
	203	MDS-U	46,XY[15]	N	arr(1-22)x2,(XY)x1
	204	RCMD	46,XY[20]	N	arr(1-22)x2,(XY)x1
	205	CMML-1	Non-informative	A	arr 1p31.1p22.3(77,764,180-85,847,636)x1,4q24(104,984,987-105,691,537)x1,7q31.1(113,590,585-114,658,964)x1,7q31.33q32.1(124,286,517-127,628,983)x1,7q33q34(137,026,726-140,352,698)x1,7q34q35(141,705,392-144,568,116)x1,7q35q36.1(146,984,621-151,726,796)x1,20q12q13.12(41,476,355-44,862,486)x1,20q13.13(49,976,777-50,558,772)x1,20q13.2(52,149,022-54,188,390)x1		+
	206	RCMD	46,XX[23]	N	arr(1-22,X)x2
	207	CMML-1	46,XY[13]	N	arr(1-22)x2,(XY)x1
	208	RCMD	46,XX[23]	N	arr(1-22,X)x2
	209	CMML-1	46,XY[20]	N	arr(1-22)x2,(XY)x1
	210	RCMD	Non-informative	N	arr(1-22,X)x2
	211	RCMD	46,XY[25]	N	arr(1-22)x2,(XY)x1
	212	RAEB-1	46,XY[15]	N	arr(1-22)x2,(XY)x1
	213	RCMD	46,XX,del(11)(q21)[5]/46,XX[15]	A	arr 11q22.3q24.3(103,848,926-128,842,300)x1
	214	RCMD	46,XX,del(5)(q13q31)[3]/46,XX[17]	N	arr(1-22,X)x2	**
	215	RCMD	46,XY,del(7)(q11)[2]/46,XY[18] *	N	arr(1-22)x2,(XY)x1
	216	RCMD	46,XY[23]	N	arr(1-22)x2,(XY)x1
	217	RAEB-2	46,XX[20]	A	arr 4q24(104,883,334-105,442,687)x1		+
	218	CMML-1	46,XY[20]	N	arr(1-22)x2,(XY)x1
	219	RCMD	46,XX,del(5)(q13q31),del(20)(q12)[8]/46,XX[12]	A	arr 5q14.2q31.3(83,420,661-142,912,986)x1,20q11.21q13.31(32,384,795-57,562,209)x1
	220	RCMD	46,XX[16]	N	arr(1-22,X)x2
	221	RCMD	46,XY[8]	N	arr(1-22)x2,(XY)x1
	222	RAEB-1	46,XY[13]	N	arr(1-22)x2,(XY)x1
	223	RAEB-1	46,XY[21]	N	arr(1-22)x2,(XY)x1
	224	MDS del(5q)	46,XX,del(5)(q13q31)[14]/46,XX[13]	A	arr 5q14.3q34(87,987,266-161,012,846)x1
	225	RAEB-2	46,XY,t(5;15)(p14;q22)[18]/46,XY[2]	N	arr(1-22)x2,(XY)x1	**
	226	RARS-T	46,XX[10]	N	arr(1-22,X)x2
	227	CMML-2	46,XY[10]	N	arr(1-22)x2,(XY)x1
	228	RAEB-2	46,XY[21]	N	arr(1-22)x2,(XY)x1
	229	RARS	46,XY[20]	N	arr(1-22)x2,(XY)x1
	230	RCMD	46,XY[21]	N	arr(1-22)x2,(XY)x1
	231	RARS	46,XY[20]	N	arr(1-22)x2,(XY)x1
	232	RCMD	Non-informative	A	arr 8p23.3q24.3(76,975-145,068,042)x3
	233	RARS-T	46,XY[22]	N	arr(1-22)x2,(XY)x1
	234	RCMD	46,XX[20]	N	arr(1-22,X)x2
	235	RCUD	46,XX[20]	N	arr(1-22,X)x2
	236	RAEB-1	46,XY,del(12)(q12)[20]	A	arr 6p23p22.3(14,193,454-15,539,941)x1,7q31.1q31.32(113,329,017-122,469,624)x1,7q31.33q32.2(126,689,468-129,606,124)x1,7q34q36.1(142,956,653-149,220,046)x1,12p13.2p13.1(11,435,030-13,043,687)x1,12q12(38,478,242-44,890,317)x1,12q13.3q14.2(57,529,725-63,485,954)x1,12q21.2q22(77,872,577-95,755,401)x1
	237	RCMD	46,XY[25]	N	arr(1-22)x2,(XY)x1
	238	CMML-1	Non-informative	N	arr(1-22)x2,(XY)x1
	239	RCMD	45,X,-Y[5]/46,XY[15]	A	arr Yp11.32q12(16,329-57,140,292)x0
	240	RCMD	46,XX[16]	N	arr(1-22,X)x2
	241	RAEB-1	45,X,-Y,del(11)(q21)[1]/45,sl,del(5)(q13q31)[15]/46,XY[4]	A	arr Yp11.2q12(7,610,277-57,140,292)x0,5q14.3q33.3(87,638,585-160,465,229)x1,11p11.12(48,997,734-49,823,697)x1,11q14.1q25(79,288,582-135,026,776)x1
	242	RCMD	46,XX[20]	N	arr(1-22,X)x2
	243	MDS-U	46,XY[21]	N	arr(1-22)x2,(XY)x1
	244	RAEB-1	46,XY[10]	A	arr 2p24.1p23.3(23,699,949-25,789,903)x1,12q21.33q23.2(92,004,317-103,390,189)x1		+
	245	RCMD	46,XY[26]	N	arr(1-22)x2,(XY)x1
	246	RCUD	63,XY,+4,+5,+6,+8,+9,+i(11)(q10),+14,+15,+16,+17,+18[3]/46,XY[17]	N	arr(1-22)x2,(XY)x1	**
	247	CMML-1	46,XY[13]	N	arr(1-22)x2,(XY)x1
	248	RCUD	46,XY[11]	N	arr(1-22)x2,(XY)x1
	249	CMML-1	46,XY[25]	N	arr(1-22)x2,(XY)x1
	250	RCMD	46,XX,del(5)(q13q31)[12]/46,XX[8]	A	arr 5q14.3q31.1(83,522,118-131,916,447)x1,5q31.1(133,151,193-134,288,477)x1,5q31.1q31.2(135,624,520-137,601,268)x1,5q31.3q32(142,694,381-148,992,452)x1,5q33.1q33.2(151,653,249-154,338,791)x1,5q33.2(155,057,083-155,697,884)x1
	251	RAEB-1	46,XY,-3,del(5)(q13q31),del(7)(q21),+der(8)t(3;8)(q12;q22)[20]	A	arr 3p26.3p25.2(33,146-12,673,798)x1,3p25.1q11.1(13,585,400-93,888,540)x1,5q14.2q31.2(82,313,756-139,412,606)x1,5q31.2q33.1(139,919,870-153,087,811)x1,7q32.1q32.3(128,264,009-131,644,839)x3,7q32.3q33(131,719,306-134,131,833)x1,7q33q34(134,167,068-139,075,199)x3,7q34q36.1(140,698,372-148,358,525)x1,8p23.3p23.1(76,975-7,019,729)x3,8p23.1q12.1(8,269,980-59,091,329)x3,8q12.1q13.2(59,801,475-68,013,38…
	252	RCMD	45,X,-Y[23]	A	arr Yp11.32q12(16,329-57,140,292)x0
	253	CMML-1	46,XY[27]	N	arr(1-22)x2,(XY)x1
	254	CMML-1	46,XY[23]	N	arr(1-22)x2,(XY)x1
	255	RCUD	46,XX[20]	N	arr(1-22,X)x2
	256	RCMD	46,XY[10]	N	arr(1-22)x2,(XY)x1
	257	RCMD	46,XX[20]	N	arr(1-22,X)x2
	258	CMML-1	46,XY[20]	N	arr(1-22)x2,(XY)x1
	259	RCMD	Non-informative	N	arr(1-22)x2,(XY)x1
	260	RCMD	46,XX[24]	N	arr(1-22,X)x2
	261	RARS	46,XY[30]	N	arr(1-22)x2,(XY)x1
	262	RARS	46,XX[25]	A	arr 4q24(105,061,456-105,552,665)x1
	263	RCMD	46,XX[20]	A	arr Xq13.1q28(72,999,003-156,011,459)x1
	264	RAEB-2	46,XX[20]	N	arr(1-22,X)x2
	265	RCMD	46,XY[22]	N	arr(1-22)x2,(XY)x1
	266	RCMD	46,XY[20]	N	arr(1-22)x2,(XY)x1
	267	RCMD	46,XY[16]	A	arr 20q11.21q13.33(32,384,795-60,145,533)x1
	268	RAEB-2	46,XY[23]	N	arr(1-22)x2,(XY)x1
	269	RCMD	46,XY[24]	A	arr 20q11.21q11.23(32,225,895-38,428,609)x1
	270	RCMD	46,XY[20]	N	arr(1-22)x2,(XY)x1
	271	RCMD	46,XY[12]	N	arr(1-22)x2,(XY)x1
	272	RARS	46,XY[20]	N	arr(1-22)x2,(XY)x1
	273	RARS	46,XY[21]	N	arr(1-22)x2,(XY)x1
	274	RCUD	Non-informative	N	arr(1-22,X)x2
	275	RCUD	46,XX[22]	N	arr(1-22,X)x2
	276	RCUD	46,XY[22]	A	arr 21q22.12(34,712,084-35,944,072)x1		+
	277	RCMD	46,XX[21]	N	arr(1-22,X)x2
	278	RCMD	Non-informative	A	arr Yp11.32q12(16,329-57,140,292)x0,15q11.1q26.3(19,957,503-101,807,640)x3
	279	RARS	46,XY[10]	N	arr(1-22)x2,(XY)x1
	280	RCUD	Non-informative	N	arr(1-22,X)x2
	281	RCMD	46,XY[17]	N	arr(1-22)x2,(XY)x1
	282	RCMD	46,XY[23]	N	arr(1-22)x2,(XY)x1
	283	RCMD	46,XY[22]	N	arr(1-22)x2,(XY)x1
	284	RCMD	46,XX[24]	N	arr(1-22,X)x2
	285	RCUD	46,XY[18]	A	arr 20q11.21q13.31(32,624,498-57,562,209)x1
	286	RCUD	46,XX[23]	N	arr(1-22,X)x2
	287	RCUD	46,XY[21]	N	arr(1-22)x2,(XY)x1
	288	RCMD	Non-informative	N	arr(1-22,X)x2
	289	RCMD	47,XX,+8[5]/46,XX[15]	A	arr 8p23.2q24.3(2,581,666-145,068,042)x3,19p13.3q13.43(94,911-58,579,710)x3
	290	RCMD	46,XY[24]	N	arr(1-22)x2,(XY)x1
	291	RCUD	46,XX[25]	N	arr(1-22,X)x2
	292	RCMD	46,XY[20]	N	arr(1-22)x2,(XY)x1
	293	RCMD	Non-informative	N	arr(1-22)x2,(XY)x1
	294	RCMD	46,XY[20]	N	arr(1-22)x2,(XY)x1
	295	RCMD	46,XY[20]	N	arr(1-22)x2,(XY)x1
	296	CMML-1	Non-informative	N	arr(1-22,X)x2
	297	RCMD	46,XY[20]	N	arr(1-22)x2,(XY)x1
	298	RARS	Non-informative	N	arr(1-22,X)x2
	299	RCMD	Non-informative	N	arr(1-22)x2,(XY)x1
	300	RCMD	Non-informative	N	arr(1-22)x2,(XY)x1
	301	RARS	Non-informative	N	arr(1-22)x2,(XY)x1
	* Cases with nonclonal abnormalities considered as normal by CC.
	** Discordant cases between aCGH and CC.
	+ aCGH data validated by an independent genome-wide analysis of DNA copy number changes with the SurePrint G3 Human CGH Microarray (8x60k, Agilent Technologies)
	Abbreviations: WHO, World Health Organization; CC, Conventional cytogenetics; ISCN, International System for Human Cytogenetic Nomenclature; aCGH, array-based comparative genomic hybridization; N, normal; A, abnormal; hg38, GRCh Build 38 assembly; MDS del(5q), MDS associated with isolated del(5q); RCUD, refractory cytopenia with unilineage dysplasia; RCMD, refractory cytopenia with multilineage d…
