# Supplementary material for: Chromothripsis Is a Recurrent Genomic Abnormality in High-Risk Myelodysplastic Syndromes
Source: PLoS One. 2016 Oct 14;11(10):e0164370. doi: 10.1371/journal.pone.0164370 (PMC5065168; doi:10.1371/journal.pone.0164370)
Supplement: S2 Table — (XLSX) [file pone.0164370.s004.xlsx]

## Sheet: S2 Table
	S2 Table. Ensembl gene and transcript IDs for the five genes selected for NGS.
	Gene Symbol	Gene ID	Transcript ID
	DNMT3A	ENSG00000119772	ENST00000264709
	RUNX1	ENSG00000159216	ENST00000344691
	TET2	ENSG00000168769	ENST00000380013
	TP53	ENSG00000141510	ENST00000269305
	BCOR	ENSG00000183337	ENST00000378444
