# Supplementary material for: Chromothripsis Is a Recurrent Genomic Abnormality in High-Risk Myelodysplastic Syndromes
Source: PLoS One. 2016 Oct 14;11(10):e0164370. doi: 10.1371/journal.pone.0164370 (PMC5065168; doi:10.1371/journal.pone.0164370)
Supplement: S3 Table — (XLSX) [file pone.0164370.s005.xlsx]

## Sheet: S3 Table
	S3 Table. PCR primer-pair sequences for all amplicons representing DNMT3A (16), RUNX1 (7), TET2 (27), TP53 (8) and BCOR (29) genes.
	Gene	Exon/Amplicon	Forward Sequence 5' -> 3'	Reverse Sequence 5' -> 3'	Length	PCR Mix	PCR Protocol
	DNMT3A	7	TTCCTGGAGAGGTCAAGGTG	TGGAGAGAGGAGAGCAGGAC	345	1	1
	DNMT3A	8	GCCTCGTGACCACTGTGTAA	ACCCACCACAGGCAGAGTAG	341	1	1
	DNMT3A	9	CTCCTCTTTGCATCGGGTAA	ACCTGCACTCCAACTTCCAG	335	1	1
	DNMT3A	10	TGTGCCACCCTCACTACTCA	TCCCTAAGCATGGCTTTCC	334	1	1
	DNMT3A	2016-12-11	GACCTTGGCACCTGCTTTC	CCACACTAGGAGTGCCAGAGTT	358	1	1
	DNMT3A	13	GGTCACAGTGCCTCCCTTT	ACCCTGTACATGCCCAGAAG	332	1	1
	DNMT3A	14	CACAGGCAGATGAGGTTTCC	CCCAGCTAAGGAGACCACTG	332	1	1
	DNMT3A	15	CCCTAGCCATGCTCCAGAC	CCCACAACCAAGGCTCAG	345	1	1
	DNMT3A	16	CAGGGTGTGTGGGTCTAGGA	TGCATACGTTTCCACTTCACA	343	1	1
	DNMT3A	17	AAAGATAGGACTTGGGCCTACA	CTGCCTCCAGGTGCTGAG	332	1	1
	DNMT3A	18	TGGTCCCGTTCTTGTTTAGG	CAAGGAGGAAGCCTATGTGC	339	1	1
	DNMT3A	19	GACAGCTATTCCCGATGACC	GCTCCACAATGCAGATGAGA	346	1	1
	DNMT3A	20	TGTGTGGCTCCTGAGAGAGA	CATGGCAGAGCAGCTAGTCA	335	1	1
	DNMT3A	21	TGGTGGATTTGTGTCTTTGC	CATCCTGCCCTTCCTTCTC	337	1	1
	DNMT3A	22	CTGCGAACTCTGCTCACTCA	AGCAAGCACAGCAATCAGAA	333	1	1
	DNMT3A	23	CACTCACCCTGCCCTCTCT	AAAGCCCTCCGGTATTTCC	345	1	1
	RUNX1	3	GCTGTTTGCAGGGTCCTAAC	GGCCTCCGCCTGTCCTC	348	2	2
	RUNX1	4	CATTGCTATTCCTCTGCAACC	GTTTGTTGCCATGAAACGTG	342	2	2
	RUNX1	5	AAATTCCGGGAGTGTTGTCA	GAAAGGTTGAACCCAAGGAA	341	2	2
	RUNX1	6	TGATCTCTTCCCTCCCTCCT	CAGTTGGTCTGGGAAGGTGT	348	2	2
	RUNX1	7	ATTTGAACAAGGGCCACTCA	AATGTTCTGCCAACTCCTTCA	342	3	2
	RUNX1	8.01	CTCCGCAACCTCCTACTCAC	CCCACCATGGAGAACTGGTA	342	3	2
	RUNX1	8.02	CCCGTTCCAAGCCAGCTC	GCTTGTCGCGAACAGGAG	342	3	2
	TET2	3.01	ATTCAACTAGAGGGCAGCCTTG	ACTGTGCGTTTTATTCCTCCAT	338	1	1
	TET2	3.02	GAATACCCTGTATGAAGGGAAGC	CCCACTGCAGTTATGTGTTGAA	335	1	1
	TET2	3.03	TGTAGCCCAAGAAAATGCAG	TGGGTGAGTGATCTCACAGG	343	1	1
	TET2	3.04	CATCTCACATAAATGCCATTAACA	AGCTTGCAAATTGCTGCTG	350	1	1
	TET2	3.05	GAAAATAACATCCAGGGAACCA	CCCTCTATTTTCACTTCCCTTAAA	350	1	1
	TET2	3.06	GGAGTTTTAGAAGAACACCACCA	TCGACCCTTCAGAATCTCTTG	348	1	1
	TET2	3.07	CCAATTTTTGGTAGCAGTGGA	CCAGCTGTGTTGTTTTCTGG	334	1	1
	TET2	3.08	TGACCTCCAAACAATACACTGG	TGAGTTTGAAAATGGCTCAGTC	350	1	1
	TET2	3.09	CCCAGTGTTGAAACAGCA	ACTTCCTCCAGTCCCATTTG	339	1	1
	TET2	3.1	TGGTGAAAATCAGTATTCAAAATCA	CCCTGTAGAACTGAAGCTTGTTG	336	1	1
	TET2	3.11	CTTCTTCACAGGTGCTTTCAAG	ATACAGGCATGTGGCTTGC	348	1	1
	TET2	3.12	TTGCCATAGTCAGATGCACAG	CTGAAGAAGTTGTTTGCTGCTCT	350	1	1
	TET2	3.13	TTGACTAGACAAACCACTGCTG	TTTATGAGCCTTTACAAATTGCTG	343	1	1
	TET2	4	TGGCACATTTTCTAATAGATCAGTC	CTTTGTGTGTGAAGGCTGGA	344	1	1
	TET2	5	AAACCGTTCATTTCTCAGGATG	GTAATGTTCTTTTTAACTGGCATGA	335	1	1
	TET2	6	TGACCCTTGTTTTGTTTTGG	CGCTGAACTCTCTTCCTTTCA	355	1	1
	TET2	7	ATAGACACCTATAATATCAGCTGCAC	CAGTTTGGGAAAAACTTTGATTA	349	1	1
	TET2	8	CCATATATTGTGTTTGGGATTCAA	GCAGTGGTTTCAACAATTAAGAG	337	1	1
	TET2	9	TGCTCTATTTTGTGTCATTCCATT	CAGTGTGAGAACAGACTCAACAG	341	1	1
	TET2	10.01	GGGACCTGTAGTTGAGGCTGT	GGGGCTGACTTTTCCTTTTC	347	1	1
	TET2	10.02	GAGTTTGGGAGTGTGGAAGC	GGGGGCAAAACCAAAATAAT	335	1	1
	TET2	11.01	GCCTTCATAAAATAATCATCAACA	CTGCAGCTTGAGATGAGGTG	344	1	1
	TET2	11.02	CCAATCCAGTTAGTCCTTATCCA	AAAACTCTGGCTATTTCCAAACC	350	1	1
	TET2	11.03	CAAGCCAAGACCCTCTGTCT	GCATGAAGAGAGCTGTTGAA	352	1	1
	TET2	11.04	GGTGAACATCATTCACCTTCTC	GAATTGACCCATGAGTTGGAG	355	1	1
	TET2	11.05	AGACAGCGAGCAGAGCTTTC	AAGTTTCATGTGGCTCAGCA	335	1	1
	TET2	11.06	AGCCCGTGAGAAAGAGGAAG	ACTGTGACCTTTCCCCACTG	336	1	1
	TP53	4	ACCTGGTCCTCTGACTGCTC	CAGGCATTGAAGTCTCATGG	361	4	1
	TP53	5	CACTTGTGCCCTGACTTTCA	CACTCGGATAAGATGCTGAGG	343	4	1
	TP53	6	CAGATAGCGATGGTGAGCAG	TTGCACATCTCATGGGGTTA	335	4	1
	TP53	7	GCACTGGCCTCATCTTGG	AAGAGGTCCCAAAGCCAGAG	334	4	1
	TP53	8	GGACAGGTAGGACCTGATTTC	TCTCCATCCAGTGGTTTCTTC	346	4	1
	TP53	9	AAAGGGGAGCCTCACCAC	TGTCTTTGAGGCATCACTGC	342	4	1
	TP53	10	GCTGTATAGGTACTTGAAGTGCAG	CTGCCTTTGACCATGAAGG	349	4	1
	TP53	11	AGGGAAAAGGGGCACAG	CCCCACAACAAAACACCAGT	339	4	1
	BCOR	2	CTGTAGACAGCAGGCACAGC	CACGGTGGCTGTGAGAAGT	341	1	1
	BCOR	3	GGGAGATCTGTGAAAGATGGA	CAGGAAGGCAAGACTGGAAG	333	1	1
	BCOR	4.01	TAAGGCTGATGGCATGTTGA	GCAGAAGCCTCCACTGTCTC	338	1	1
	BCOR	4.02	GTCCCGGGAAACATCGTC	CACCCTCCATGTAAGGATTGA	346	1	1
	BCOR	4.03	CAAACAGAGCCCTCTCAACA	CTGACGCCCATCTTCCAC	360	1	1
	BCOR	4.04	GAGGCTCTCGACACCTTCG	TATGGCTTTGACAGGGCAAC	333	1	1
	BCOR	4.05	ACTCGGAGTTCCACAAGCAC	CACTTCCAGCCCTGCTGT	360	1	1
	BCOR	4.06	AGATGCTTCCAAAGCTGACC	CACTCGACACTGACCCTGAA	341	1	1
	BCOR	4.07	CACAGCAGCGGAGTTCATC	ACTCCTGGGGTAGGGAATTG	359	1	1
	BCOR	4.08	GGCCTTCCACCAAGCTCTAT	GACCGGGATCTCCTCTCTG	353	1	1
	BCOR	4.09	TACCACACACGCCCATAGAG	GCTCAACTGAGGGCTTGG	342	1	1
	BCOR	4.1	CCAGCTTTGCAGCAGAGAG	GGGGTCACATCCACACTTG	340	1	1
	BCOR	4.11	AACCCAAGAGGATCCCAAAC	GTGCCCTGCCCTACCATAC	342	1	1
	BCOR	5	AGGTTGCTTAAAGGGATAGAGTATGT	CACAAACTTCCCTTTGTATATTTGG	350	1	1
	BCOR	6	TTTTCCATCTCCGTTCTCTTTC	TGCCACCATTCATAAGGACA	333	1	1
	BCOR	7.01	CAGATCCTGCCTTCTCATGG	GCAGACAGGGCTCACCTTTA	344	1	1
	BCOR	7.02	CCAGGCGAGTATAGTGTTGGA	TCCACATCTCCTGTCCATCC	347	1	1
	BCOR	8.01	GGGGGCTTTTTGATTAATTTG	ACCAGCTTCTGTTGCCTTTG	346	1	1
	BCOR	8.02	CAACCTGAAGGTGTGCATTG	GCCCTTTCCTACAGAGAGTGG	346	1	1
	BCOR	9.01	GTAACGCCCGCTTCTTCTC	TGGACTCCTGAGGGATCAAG	337	1	1
	BCOR	9.02	AAAAGCAGGCTCAGCCAAG	AAAGCTTTGTCCCCTCAAGC	348	1	1
	BCOR	10.01	GAAGCAGCGGCTGTTAGAAG	CCCACAGGGACACACCTC	331	1	1
	BCOR	10.02	TGTCCGGAGATTCAGAAAGC	GAGCTCTGCTCTCCATGTCC	344	1	1
	BCOR	11	GCAGTGATCTGATGGCATTC	CCCAGTGGTCAGTGTGCTTA	342	1	1
	BCOR	12	AAGTGTGGCTTGCATGAGC	AGTTCAAACACTCGGCTGCT	331	1	1
	BCOR	13	CCTTCCAGCCTGTCATGAAT	TCCACAGTTGTCAACAACAACA	348	1	1
	BCOR	14	GCAGGACTCACTTGGGAAAG	CTGCTCAAAGCGCATTTCTA	350	1	1
	BCOR	15.01	TGGGAGCAGAATGAAAGGAC	GAGCCCAGCAGAGTCTGAAT	358	1	1
	BCOR	15.02	GGCAGGTTTCTGCAAGTCTC	ATGTTTCTAAGTCCTTCTGACTGGA	331	1	1
	Length, including sequence-specific primer.
	PCR Mix: PCR amplification mixes
	PCR Protocol: PCR amplification protocol
	Specific PCR amplification mixes and protocols are referred to by a number corresponding to those listed in S4 and S5 Tables, respectively.
