# Supplementary material for: Chromothripsis Is a Recurrent Genomic Abnormality in High-Risk Myelodysplastic Syndromes
Source: PLoS One. 2016 Oct 14;11(10):e0164370. doi: 10.1371/journal.pone.0164370 (PMC5065168; doi:10.1371/journal.pone.0164370)
Supplement: S4 Table — All PCR reactions were prepared from a starting material of 30–60 ng of genomic DNA, according to the manufacturers’ recommendations. Amplification mixes #1, #2 and #4 were used with the FastStart High Fidelity PCR System, dNTPack (Roche Applied Science) and amplification mix #3 was used with the GC-RICH PCR System, dNTPack (Roche Applied Science). (XLSX) [file pone.0164370.s006.xlsx]

## Sheet: S4 Table
	S4 Table. PCR amplification mixes for NGS.
	Amplification Mix #1
		For 1 well (µl)
	Molecular Biology Grade Water	19.75
	FastStart 10x Reaction Buffer with MgCl2 (vial #2)	2.5
	PCR Grade Nucleotide Mix (vial #6)	0.5
	FastStart High Fidelity Enzyme Blend (vial #1)	0.25
	Patient DNA (20 ng/µl)	2
	Total volume	25
	Amplification Mix #2
		For 1 well (µl)
	Molecular Biology Grade Water	18.75
	FastStart 10x Reaction Buffer with MgCl2 (vial #2)	2.5
	PCR Nucleotide Mix (vial #6)	0.5
	FastStart High Fidelity Enzyme Blend (vial #1)	0.25
	Patient DNA (20 ng/µl)	3
	Total volume	25
	Amplification Mix #3
		For 1 well (µl)
	Molecular Biology Grade Water	14.5
	PCR Grade Nucleotide Mix (vial #6)	0.5
	GC-RICH Resolution Solution (vial #3)	2.5
	GC-RICH PCR Reaction Buffer (vial #2)	5
	GC-RICH Enzyme Mix (vial #1)	1
	Patient DNA (20 ng/µl)	1.5
	Total volume	25
	Amplification Mix #4
		For 1 well (µl)
	Molecular Biology Grade Water	15.75
	FastStart High Fidelity Reaction Buffer without MgCl2 (vial #3)	2.5
	MgCl2 Stock Solution (vial #4)	2.5
	DMSO (vial #5)	1.25
	PCR Nucleotide Mix (vial #6)	0.5
	FastStart High Fidelity Enzyme Blend (vial #1)	0.5
	Patient DNA (20 ng/µl)	2
	Total volume	25
