# Supplementary material for: Chromothripsis Is a Recurrent Genomic Abnormality in High-Risk Myelodysplastic Syndromes
Source: PLoS One. 2016 Oct 14;11(10):e0164370. doi: 10.1371/journal.pone.0164370 (PMC5065168; doi:10.1371/journal.pone.0164370)
Supplement: S5 Table — All PCR reactions were performed in the 96-Well GeneAmp® PCR System 9700 (Applied Biosystems, Foster City, CA). (XLSX) [file pone.0164370.s007.xlsx]

## Sheet: S5 Table
	S5 Table. PCR protocols for NGS.
	PCR Protocol #1
	Cycles	Temperature (°C)	Time
	1x	95	10 min
	10x	95	30 s
		*63 à touchdown, 58	30 s
		72	30 s
	25x	95	30 s
		58	30 s
		72	30 s
	1x	72	10 min
	1x	12	on hold
	*Touchdown: decreasing by 0.5°C per cycle to 58°C
	PCR Protocol #2
	Cycles	Temperature (°C)	Time (min)
	1x	95	3
	44x	95	1
		60	1
		72	1
	1x	72	10
	1x	12	on hold
